# Supplementary material for: Constructed Wetlands with Novel Substrate Exposed to Nano-Plastics: Mitigating the Effects of Substrate Enzyme and Ecological Processes
Source: Toxics. 2025 Sep 20;13(9):800. doi: 10.3390/toxics13090800 (PMC12473994; doi:10.3390/toxics13090800)
Supplement: Supplementary file 1 [file toxics-13-00800-s001.zip]

Archive with 1 entries (1 files):
- toxics-3868593-supplementary.pdf
